# Supplementary material for: Growth Performance, Carcass Traits and Meat Quality in Rabbits Fed with Two Different Percentages of Extruded Linseed
Source: Foods. 2025 May 16;14(10):1778. doi: 10.3390/foods14101778 (PMC12111155; doi:10.3390/foods14101778)
Supplement: Supplementary file 1 [file foods-14-01778-s001.zip]

Archive with 1 entries (1 files):
- foods-3586008-supplementary.pdf
